# Supplementary material for: Model-based analysis of chromatin interactions from dCas9-Based CAPTURE-3C-seq
Source: PLoS One. 2020 Jul 31;15(7):e0236666. doi: 10.1371/journal.pone.0236666 (PMC7394367; doi:10.1371/journal.pone.0236666)
Supplement: S1 Table — (XLSX) [file pone.0236666.s002.xlsx]

## Sheet: Table S1
Table S1: Used Genomic Datasets of CAPTURE-3C-seq and ChIP-Seq for K562 and mESC.
Datasets	Data Type	GEO Accession Number	Citation (PMID)
K562_sgHS1	CAPTURE-3C-seq	GSM2635067	28841410
K562_sgHS2	CAPTURE-3C-seq	GSM2635071	28841410
K562_sgHS3	CAPTURE-3C-seq	GSM2635075	28841410
K562_sgHS4	CAPTURE-3C-seq	GSM2635078	28841410
K562_sgHBB	CAPTURE-3C-seq	GSM2635086	28841410
K562_sgHBG	CAPTURE-3C-seq	GSM2635090	28841410
K562_sgHBD-1kb	CAPTURE-3C-seq	GSM2635094	28841410
K562_sg3'HS1	CAPTURE-3C-seq	GSM2635104	28841410
mESC_sgOct4	CAPTURE-3C-seq	GSM2635138	28841410
mESC_H3K27ac	ChIP-seq	ENCFF001KDN	22955616
mESC_mRNA	RNA-seq	ENCSR000CGU	22955616
mESC_Dnase	ATAC-seq	GSM2695566	28841410
K562_mRNA	RNA-seq	GSM2635271	28841410
K562_RNAPII	ChIA-PET	GSM970213	22955616
K562_CTCF	ChIA-PET	GSM970216	22955616
5C_K562	5C	GSM970500	22955621
In Situ Hi-C_K562	In Situ Hi-C	GSM1551618	26499245
K562_Dnase	DNase-seq	GSM816655	22955617
K562_H3K4me1	ChIP-seq	GSM733692	22955616
K562_H3K27ac	ChIP-seq	GSM2309710	28504707
K562_H3K36me3	ChIP-seq	GSM733692	22955617
K562_CTCF	ChIP-seq	GSM822311	22955617
K562_SMC3	ChIP-seq	GSM935310	22955617
K562_Rad21	ChIP-seq	GSM803447	22955617
K562_Znf143	ChIP-seq	GSM935568	22955617
K562_RFX5	ChIP-seq	GSM935565	22955617
K562_IFNg30	ChIP-seq	GSM935388	22955617
K562_GATA1	ChIP-seq	GSM1003608	22955617
K562_COREST	ChIP-seq	GSM935439	22955617
K562_c-Myc	ChIP-seq	GSM935410	22955617
K562_MafK	ChIP-seq	GSM935311	22955617
K562_TBP	ChIP-seq	GSM935495	22955617
K562_BHLHE40	ChIP-seq	GSM935616	22955617
K562_Max	ChIP-seq	GSM803523	22955617
K562_TRIM28	ChIP-seq	GSM1010849	22955617
K562_UBTF	ChIP-seq	GSM935642	22955617
K562_YY1	ChIP-seq	GSM935368	22955617
K562_CEBPB	ChIP-seq	GSM1010878	22955617
K562_TBLR1	ChIP-seq	GSM935575	22955617
K562_ARID3A	ChIP-seq	GSM935336	22955617
K562_JunD	ChIP-seq	GSM935569	22955617
K562_MAZ	ChIP-seq	GSM935337	22955617
K562_ZNF-MIZD	ChIP-seq	GSM1003611	22955617
K562_CHD4	ChIP-seq	GSM1003510	22955617
K562_CDP	ChIP-seq	GSM1003622	22955617
K562_IFNg6h	ChIP-seq	GSM935599	22955617
K562_IFNa30	ChIP-seq	GSM935470	22955617
K562_TAF1	ChIP-seq	GSM803431	22955617
K562_p300	ChIP-seq	GSM1003583	22955617
K562_znf384	ChIP-seq	GSM1003621	22955617
K562_ZC3H11A	ChIP-seq	GSM1003610	22955617
K562_UBF	ChIP-seq	GSM935338	22955617
K562_NF-YA	ChIP-seq	GSM935433	22955617
K562_ATF1	ChIP-seq	GSM935340	22955617
